# Supplementary material for: Understanding the Role of Accredited Drug Dispensing Outlets in Tanzania’s Health System
Source: PLoS One. 2016 Nov 8;11(11):e0164332. doi: 10.1371/journal.pone.0164332 (PMC5100953; doi:10.1371/journal.pone.0164332)
Supplement: S1 Dataset — (ZIP) [file pone.0164332.s004.zip]

Archive with 8 entries (8 files):
- final_HH_acute_illess.dta
- final_acute_med_sources.dta
- final_HH_chronic_illness.dta
- final_chron_med_sources.dta
- final_HH_meds.dta
- final_acute_chronic_opinion.dta
- final_facility_availability_price.dta
- final_mystery_shopper.dta
